# Supplementary material for: Occupational Exposure to Hexavalent Chromium, Nickel and PAHs: A Mixtures Risk Assessment Approach Based on Literature Exposure Data from European Countries
Source: Toxics. 2022 Jul 29;10(8):431. doi: 10.3390/toxics10080431 (PMC9414170; doi:10.3390/toxics10080431)
Supplement: Supplementary file 1 [file toxics-10-00431-s001.zip]

Archive with 1 entries (1 files):
- toxics-1796337-supplementary.pdf
